# Supplementary material for: Pb(Mg1/3Nb2/3)-PbTiO3-Based Ultrasonic Transducer for Detecting Infiltrated Water in Pressurized Water Reactor Fuel Rods
Source: Sensors (Basel). 2019 Jun 13;19(12):2662. doi: 10.3390/s19122662 (PMC6630703; doi:10.3390/s19122662)
Supplement: Supplementary file 1 [file sensors-19-02662-s001.zip]

Archive with 3 entries (2 files):
- supplementary materials/
- supplementary materials/Supplementary file 1.pdf
- supplementary materials/Supplementary file 2.xlsx
