# Supplementary material for: Pb(Mg1/3Nb2/3)-PbTiO3-Based Ultrasonic Transducer for Detecting Infiltrated Water in Pressurized Water Reactor Fuel Rods
Source: Sensors (Basel). 2019 Jun 13;19(12):2662. doi: 10.3390/s19122662 (PMC6630703; doi:10.3390/s19122662)
Supplement: Supplementary file 1 [file sensors-19-02662-s001.zip › supplementary materials/Supplementary file 2.xlsx]

## Sheet: Sheet1
Time(ns)	Amp_excitation
0	0
0.009961	0
0.019922	0
0.029883	0
0.039844	0
0.049805	-100
0.059766	-74.0818
0.069727	-54.8812
0.079688	-40.657
0.089649	-30.1194
0.09961	-22.313
0.109571	-16.5299
0.119532	-12.2456
0.129493	-9.0718
0.139454	-6.7206
0.149415	-4.9787
0.159376	-3.6883
0.169337	-2.7324
0.179298	-2.0242
0.189259	-1.4996
0.19922	-1.1109
0.209181	-0.823
0.219142	-0.6097
0.229103	-0.4517
0.239064	-0.3346
0.249025	-0.2479
0.258986	-0.1836
0.268947	-0.136
0.278908	-0.1008
0.288869	-0.0747
0.29883	-0.0553
0.308791	-0.041
0.318752	-0.0304
0.328713	-0.0225
0.338674	-0.0167
0.348635	-0.0123
0.358596	-0.00914
0.368557	-0.00677
0.378518	-0.00502
0.388479	-0.00372
0.39844	-0.00275
0.408401	-0.00204
0.418362	-0.00151
0.428323	-0.00112
0.438284	-0.000829
0.448245	-0.000614
0.458206	-0.000455
0.468167	-0.000337
0.478128	-0.00025
0.488089	-0.000185
0.49805	-0.000137
0.508011	-0.000102
0.517972	-7.52e-05
0.527933	-5.57e-05
0.537894	-4.13e-05
0.547855	-3.06e-05
0.557816	-2.27e-05
0.567777	-1.68e-05
0.577738	-1.24e-05
0.587699	-9.21e-06
0.59766	-6.83e-06
0.607621	-5.06e-06
0.617582	-3.75e-06
0.627543	-2.78e-06
0.637504	-2.06e-06
0.647465	-1.52e-06
0.657426	-1.13e-06
0.667387	-8.36e-07
0.677348	-6.19e-07
0.687309	-4.59e-07
0.69727	-3.4e-07
0.707231	-2.52e-07
0.717192	-1.87e-07
0.727153	-1.38e-07
0.737114	-1.02e-07
0.747075	-7.58e-08
0.757036	-5.62e-08
0.766997	-4.16e-08
0.776958	-3.08e-08
0.786919	-2.28e-08
0.79688	-1.69e-08
0.806841	-1.25e-08
0.816802	-9.29e-09
0.826763	-6.88e-09
0.836724	-5.1e-09
0.846685	-3.78e-09
0.856646	-2.8e-09
0.866607	-2.07e-09
0.876568	-1.53e-09
0.886529	-1.14e-09
0.89649	-8.42e-10
0.906451	-6.24e-10
0.916412	-4.62e-10
0.926373	-3.42e-10
0.936334	-2.54e-10
0.946295	-1.88e-10
0.956256	-1.39e-10
0.966217	-1.03e-10
0.976178	-7.64e-11
0.986139	-5.66e-11
